# Supplementary material for: A Novel Core Effector Vp1 Promotes Fungal Colonization and Virulence of Ustilago maydis
Source: J Fungi (Basel). 2021 Jul 23;7(8):589. doi: 10.3390/jof7080589 (PMC8396986; doi:10.3390/jof7080589)
Supplement: Supplementary file 1 [file jof-07-00589-s001.zip]

Archive with 1 entries (1 files):
- jof-1316640-supplementary.pdf
